# Supplementary material for: Risk factors and patterns of household clusters of respiratory viruses in rural Nepal
Source: Epidemiol Infect. 2019 Oct 14;147:e288. doi: 10.1017/S0950268819001754 (PMC6805793; doi:10.1017/S0950268819001754)
Supplement: Supplementary file 1 [file S0950268819001754sup001.zip]

Archive with 5 entries (5 files):
- Supplementary Table2_revise.xlsx
- Supplementary Table 3.xlsx
- Supplementary Figure 2.tiff
- Supplementary Figure 1.png
- Supplemental Table 1.xlsx
