# Supplementary material for: Risk factors and patterns of household clusters of respiratory viruses in rural Nepal
Source: Epidemiol Infect. 2019 Oct 14;147:e288. doi: 10.1017/S0950268819001754 (PMC6805793; doi:10.1017/S0950268819001754)
Supplement: Supplementary file 1 [file S0950268819001754sup001.zip › Supplementary Table2_revise.xlsx]

## Sheet: Sheet1
Supplementary Table S2. Household transmission episodes of nine respiratory viruses in households using a 28-day transmission period following initial infection.
	RSV	MPV	HRV	CoV	PIV-1	PIV-2	PIV-3	PIV-4	AdV	Total
1st episodes (households)	104 (100)	81 (80)	496 (307)	105 (89)	30 (28)	15 (14)	67 (62)	26 (26)	35 (33)	763 (362)
Episodes with transmission (households)	10 (10)	6 (6)	43 (34)	4 (4)	1 (1)	4 (4)	11 (11)	2 (2)	0	71 (60)
Transmission events	13	8	52	4	1	5	13	2	0	86
Transmission incidence per 100 p-weeks	0.79	0.55	0.65	0.22	0.19	1.88	1.16	0.48	0	0.69
Median (IQR) Household members, enrolled	9 (6,13)	10 (7,13)	9 (7,12)	9 (6,13)	10 (6,11)	10 (7,11)	9 (8,12)	9 (6,11)	10 (6,13)	9 (7,12)
Median (IQR) Household members, follow up within 4 weeks of index infection	4 (3,6)	4 (3,6)	5 (3,9)	5 (3,7)	4 (4,7)	5 (4,6)	5 (3,6)	4 (3,6)	4 (3,5)	7 (3,12)
Median serial index, days (range)*	3 (0,21)	3 (0,13)	8 (0,25)	4 (3,8)	8	9 (3,16)	4 (0,14)	1 (1,1)	-	5 (0, 25)
Days to transmission > 0	10 (76.9)	7 (87.5)	47 (90.4)	4 (100.0)	1 (100.0)	5 (100.0)	10 (76.9)	2 (100.0)	-	76 (88.4)
Index cases, n (%)
Infant	5 (38.5)	2 (25.0)	17 (32.7)	1 (25.0)	0 (0.0)	0 (0.0)	8 (61.5)	1 (50.0)	-	30 (34.9)
Mother	2 (15.4)	2 (25.0)	8 (15.4)	0 (0.0)	0 (0.0)	0 (0.0)	1 (7.7)	0 (0.0)	-	12 (14.0)
Other children	8	5	28	2	1	5	5	1	-	48
Child < 5 yrs	7 (53.9)	5 (62.5)	19 (36.5)	2 (50.0)	1 (100.0)	3 (60.0)	5 (38.5)	1 (50.0)	-	36 (41.9)
Child 5-14 yrs	1 (7.7)	0 (0.0)	10 (19.2)	0 (0.0)	0 (0.0)	2 (40.0)	1 (7.7)	0 (0.0)	-	14 (16.3)
Other adult	1 (7.7)	0 (0.0)	2 (3.8)	1 (25.0)	0 (0.0)	0 (0.0)	1 (7.7)	0 (0.0)	-	3 (3.5)
Secondary cases, n (%)
Infant	7 (53.9)	3 (37.5)	27 (51.9)	3 (75.0)	0 (0.0)	3 (60.0)	4 (30.8)	1 (50.0)	-	42 (48.8)
Mother	0 (0.0)	1 (12.5)	5 (9.6)	1 (25.0)	1 (100.0)	0 (0.0)	2 (15.4)	0 (0.0)	-	8 (9.3)
Other children	9	5	22	0	0	2	6	1	-	39
Child < 5 yrs	6 (46.2)	4 (50.0)	15 (28.9)	0 (0.0)	0 (0.0)	0 (0.0)	6 (46.2)	1 (50.0)	-	28 (32.6)
Child 5-14 yrs	3 (23.1)	1 (12.5)	8 (15.4)	0 (0.0)	0 (0.0)	2 (40.0)	1 (7.7)	0 (0.0)	-	13 (15.1)
Other adult	0 (0.0)	0 (0.0)	1 (1.9)	0 (0.0)	0 (0.0)	0 (0.0)	3 (23.1)	0 (0.0)	-	4 (4.7)
*Total for initial episodes, transmission episodes, and transmission events are less than the sum of columns as infections with coinfections were counted a single initial infection in total. Similarly, total for index cases may be less than the sum of columns as coinfection transmission or transmission to multiple household members was only counted once in total.
**Median serial index was defined as the median number of days between symptom onset of index and secondary case
