# Supplementary material for: Risk factors and patterns of household clusters of respiratory viruses in rural Nepal
Source: Epidemiol Infect. 2019 Oct 14;147:e288. doi: 10.1017/S0950268819001754 (PMC6805793; doi:10.1017/S0950268819001754)
Supplement: Supplementary file 1 [file S0950268819001754sup001.zip › Supplementary Table 3.xlsx]

## Sheet: Sheet1
Supplementary Table 3. Sensitivity analysis of regression model analyzing risk factors for respiratory virus transmission in Sarlahi, Nepal using a 28-day transmission period following initial infection.
	Transmission incidence per 100 p-w		Univariable analysis		Multivariable analysis
Household demographic characteristics	Factor absent	Factor present	IRR (95% CI)	p-value	IRR (95% CI)	p-value
Electricity in house	1.06	0.77	0.59 (0.31, 1.13)	0.11
Latrine in house	0.84	0.71	0.89 (0.46, 1.72)	0.74
Mother with any formal education	0.96	0.58	0.62 (0.35, 1.12)	0.11
Open biofuel cookstove use	0.64	0.81	1.04 (0.44, 2.45)	0.92
Household crowding above 4 people per room	0.78	0.81	0.96 (0.54, 1.71)	0.89
Any member of household smokes	0.96	0.65	0.84 (0.47, 1.49)	0.54
Infant in household
Male infant	0.72	0.87	1.24 (0.68, 2.27)	0.49
Low birthweight infant	0.67	1.1	1.58 (0.85, 2.94)	0.14	2.21 (1.13, 4.33)	0.02
Prematurity	0.76	1.09	1.61 (0.87, 2.98)	0.13
Small for gestational age	0.79	0.81	1.06 (0.58, 1.95)	0.85
Index infection was infant	1.38	0.43	0.38 (0.22, 0.66)	<0.001
Index infection was child age 1-4 years	0.6	1.52	2.26 (1.47, 3.48)	<0.001	2.21 (1.30, 3.78)	0.004
2+ children age 1-4 years in household	0.53	1.06	1.95 (1.12, 3.42)	0.019
2+ children attending school	0.61	1.03	1.38 (0.78, 2.43)	0.26
Initial infection was coinfection	0.68	1.25	2.32 (1.38, 3.89)	0.001	2.03 (1.07, 3.86)	0.031
Significant results shown in bold, alpha 0.05.
